# Supplementary material for: Correlations among age, sex, axial length, and subfoveal choroidal thickness in the choriocapillaris structure analyzed using multiple en face image averaging optical coherence tomography angiography
Source: PLoS One. 2021 Nov 15;16(11):e0259880. doi: 10.1371/journal.pone.0259880 (PMC8592481; doi:10.1371/journal.pone.0259880)
Supplement: S1 File — (XLSX) [file pone.0259880.s001.xlsx]

## Sheet: Sheet1
	Gender		Age		CC1																																				SF + DP
					Averaged image																		original (reference) image
		AL		CRT(μm)	flow voids (w CLAHE)															vessel			flow voids (w CLAHE)															vessel			FD SF		FD DP		VD SF		VD DP		VLD SF
					count	Total area (um2)	Density (%area)	mean area (um2)	SD area	max area	min area	mean intensity	SD intensity	max intensity	min intensity	mean circularity	SD cirucularity	max circ	min Circ	VD (%)	VLD(%)	VDI	count	Total area (um2)	Density (%area)	mean area (um2)	SD area	max area	min area	mean intensity	SD intensity	max intensity	min intensity	mean circularity	SD cirucularity	max circ	min Circ	VD (%)	VLD(%)	VDI (um)	original	average	original	average	original	average	original	average	original
	M	26.78	37	289	2174	812765	18.992	374	441.3	3219	8.5831	120.16	11.21	155	71.98	0.738	0.223	1	0.108	68.91	10.08	6.834	2244	1.15141e+06	26.91	514.2	685.221	12600	8.583	12.84	14.1	133	52.33	0.712	0.248	1	0.053	71.86	12.04	5.967	121	121	121	121	35.92	33.55	32.25	28.29	7.531
	M	24.62	67	262	2576	472549	22.8358	184	244.403	1940	8.6	111	15.29	154	48.09	0.782	0.22	1	0.161	77.1642	14.28	5.4034	2211	483450	23.36	218.7	262.513	2240	8.583	9.564	13.78	118.1	37.23	0.759	0.209	1	0.162	76.64	13.23	5.792	1.453	1.453	1.498	1.43	32.34	31.01	33.4	25.22	6.635
	M	26.1	68	215	1762	1104006	26.6546	629	845.158	8162	8.6	90.94	12.21	128	44.58	0.69	0.252	1	0.107	73.3454	10.83	6.7735	2058	1.29337e+06	31.23	631.2	905.874	10952	8.583	13.545	13.42	124.5	45.22	0.677	0.261	1	0.072	68.77	11.99	5.738	1.494	1.461	1.478	1.37	35.25	34.21	30.65	25.74	7.456
	M	24.65	64	229	1809	991113	24.9965	550	782.639	9982	8.6	92.12	11.13	123	58.27	0.718	0.25	1	0.075	75.0035	11.36	6.5999	2046	1.13176e+06	28.54	555	866.77	12179	8.583	10.527	11.27	109.5	44.85	0.705	0.255	1	0.04	71.46	12.18	5.865	1.487	1.444	1.496	1.367	34.36	34.07	33.43	25.38	7.296
	M	25.43	54	210	2959	921023	22.4206	313	743.646	32633	8.6	114	11.96	151	35.12	0.777	0.244	1	0.055	77.5794	14.01	5.5364	2855	1.48413e+06	36.13	527.2	1393.84	62579	8.583	20.533	17.17	129.5	37.56	0.701	0.283	1	0.035	63.87	14.46	4.417	1.571	1.452	1.599	1.458	36.5	32.27	37.34	30.94	9.178
	M	23.75	64	300	1866	1.04576e+06	25.3987	562	732.985	6489	8.6	89.93	10.18	122	53.76	0.703	0.256	1	0.099	74.6013	11.29	6.6066	1632	1.41478e+06	34.36	874.9	1644.41	21870	8.583	13.127	13.39	114	15	0.653	0.273	1	0.035	65.64	11.16	5.881	1.474	1.431	1.469	1.373	32.84	32.86	30.41	25.85	7.065
	F	23.24	69	283	1615	958085	23.0482	595	741.672	7442	8.6	102.3	12.29	141	60.18	0.711	0.236	1	0.098	76.9518	10.2	7.5438	1918	1.16016e+06	27.91	606.8	786.69	7150	8.583	12.527	13.36	139	44.17	0.702	0.251	1	0.084	72.09	11.3	6.379	1.469	1.432	1.452	1.363	34.09	32.45	30.1	25.2	6.948
	M	26.86	45	304	2009	820335	20.3715	410	521.928	4231	8.6	126.8	12.43	165	81.68	0.737	0.236	1	0.135	79.6285	11.44	6.9625	2249	1.07834e+06	26.78	480.6	646.803	5270	8.583	13.842	15.3	142	49.69	0.712	0.247	1	0.08	73.22	12.33	5.939	1.487	1.455	1.476	1.393	33.42	34.08	30.43	27.17	7.254
	M	24.27	84	321	1556	1055769	25.6919	680	904.578	8755	8.6	93.14	13.23	151	54.98	0.696	0.249	1	0.102	74.3081	10.31	7.2046	1756	1.27714e+06	31.08	730.3	1003.92	10454	8.583	12.281	13.34	115.5	41.4	0.681	0.255	1	0.079	68.92	11.026	6.25	1.446	1.412	1.455	1.319	32.17	31.42	29.15	22.54	6.46
	M	24.63	40	304	1899	863440	22.2696	457	602.961	5845	8.6	125.5	15.31	162	70.24	0.717	0.239	1	0.098	77.7304	11.05	7.0357	2203	1.04889e+06	27.05	478.1	662.742	6291	8.583	14.247	16.28	139.8	50.4	0.707	0.252	1	0.084	72.95	12.25	5.957	1.485	1.453	1.477	1.33	34.62	33.27	29.45	21.54	7.274
	F	23.04	80	212	1659	1.05821e+06	25.0238	639	877.979	8377	8.6	84.2	10.73	120	44.9	0.701	0.251	1	0.091	74.9762	10.37	7.2301	1814	1.23404e+06	29.18	682.6	901.463	12729	8.583	11.444	11.95	114.7	47	0.683	0.258	1	0.103	70.82	10.98	6.453	1.453	1.424	1.463	1.359	32.69	30.89	30.37	26.01	6.682
	F	24.56	59	300	1571	1.11045e+06	27.1324	709	1005.41	10712	8.6	89.27	12.29	124	47.2	0.693	0.255	1	0.083	72.8674	10.39	7.0101	1371	1.49561e+06	36.54	1113	2536.91	57867	8.583	14.033	14.33	110	34.92	0.659	0.282	1	0.033	63.46	10.32	6.15	1.466	1.442	1.441	1.351	34.02	32.73	29.43	24.8	6.907
	F	24.28	68	203	1902	925272	22.4412	488	674.844	6334	8.6	93.7	11.87	126	46	0.728	0.24	1	0.078	77.5588	10.91	7.1082	1999	1.17933e+06	28.6	591.9	788.604	7321	8.583	11.045	11.75	111.8	38.43	0.69	0.256	1	0.07	71.4	11.68	6.111	1.479	1.425	1.477	1.334	33.36	31.22	29.29	22.49	7.143
	M	23.01	72	229	1484	1.00278e+06	25.0918	678	1068.52	14540	8.6	84.59	13.4	122	39.7	0.698	0.251	1	0.073	74.9082	9.873	7.5874	1589	1.27266e+06	31.84	804.1	1333.68	18677	8.583	11.464	13.19	112.8	30.32	0.675	0.261	1	0.052	68.16	10.49	6.494	1.431	1.408	1.46	1.298	31.27	31.68	31.66	21.41	6.252
	F	24.28	72	246	1626	924500	22.7368	569	735.801	6291	8.6	94.54	11.67	136	52.72	0.731	0.232	1	0.092	77.2632	10.44	7.3998	1703	1.15433e+06	28.39	678.6	868.787	8068	8.583	11.895	12.33	125	40.25	0.695	0.249	1	0.081	71.61	10.89	6.578	1.462	1.392	1.456	1.344	34.29	30.87	30.64	25.55	6.848
	F	23.66	72	266	1576	1001533	23.9867	638	839.192	9725	8.6	90.94	11.38	128	50.23	0.709	0.242	1	0.078	76.0133	10.13	7.5064	1684	1.22657e+06	29.38	731.1	1129.46	14583	8.583	11.986	13.22	124.6	42.18	0.698	0.256	1	0.062	70.62	10.71	6.593	1.457	1.417	1.448	1.346	32.08	32.01	29.81	25.82	6.689
	M	22.61	79	192	1847	991868	24.3785	539	753.465	5957	8.6	82.49	11.62	119	41.31	0.716	0.247	1	0.101	75.6215	11.24	6.7252	1636	1.36983e+06	33.67	844.6	1780.36	30599	8.583	11.426	12.01	107	33.34	0.675	0.268	1	0.037	66.33	11.05	6.001	1.472	1.401	1.501	1.396	32.39	30.28	31.78	25.89	7.012
	M	24.74	68	193	1853	955690	22.9181	518	719.596	8815	8.6	87.85	10.14	118	49.15	0.712	0.248	1	0.102	77.0819	11.09	6.9528	2118	1.20537e+06	28.91	571.2	809.066	12557	8.583	10.357	10.85	110	43.11	0.697	0.255	1	0.057	71.09	12.01	5.919	1.492	1.456	1.493	1.373	34.25	33.75	32.71	25.89	7.345
	M	26.26	68	291	1569	1134450	26.8703	727	1025.2	12102	8.6	98.05	13.95	134	50.95	0.693	0.243	1	0.068	73.1297	10.14	7.2101	1828	1.38078e+06	32.7	758.2	1119.44	12282	8.583	13.39	13.5	116.2	35.01	0.675	0.266	1	0.065	67.3	11.19	6.013	1.508	1.461	1.501	1.413	36.04	34.45	32.73	28.77	7.757
	M	25.52	59	276	1739	938344	22.6972	541	709.785	7201	8.6	115.1	13.1	159	74.88	0.72	0.246	1	0.104	77.3028	10.69	7.234	2168	1.14002e+06	27.58	527.2	687.401	5776	8.583	12.544	13.7	135	54.68	0.706	0.249	1	0.091	72.42	12.02	6.025	1.495	1.446	1.506	1.349	34.57	31.2	32.26	22.65	7.442
	M	23.34	71	284	1721	934997	23.0787	545	725.089	7244	8.6	109.2	12.57	145	65.33	0.715	0.249	1	0.059	76.9213	11.08	6.9425	2172	1.05645e+06	26.08	487.3	612.05	7004	8.583	12.233	12.92	132	45.69	0.717	0.244	1	0.081	73.92	12.3	6.01	1.482	1.443	1.492	1.305	33.73	32.25	31.51	21.41	7.172
	F	23.13	63	221	2059	797925	19.1443	388	499.732	6978	8.6	90.03	10.79	124	33.22	0.741	0.234	1	0.134	80.8557	11.66	6.9374	1843	1.30882e+06	31.4	716	1142.77	17441	8.583	11.176	11.43	103	38.99	0.675	0.271	1	0.054	68.6	11.551	5.939	1.485	1.428	1.509	1.429	34.12	32.42	32.64	28.71	7.299
	M	26.01	56	254	2257	629903	15.4337	279	343.709	3665	8.6	131.5	11.25	163	88.63	0.78	0.219	1	0.146	84.5663	12.53	6.7502	2188	1.11473e+06	27.31	510.5	629.654	6789	8.583	12.987	13.86	134	50.55	0.714	0.243	1	0.086	72.69	12.38	5.87	1.487	1.449	1.487	1.406	34.23	32.66	31.89	28.9	7.326
	M	23.3	70	225	1695	748598	18.5845	442	542.553	4446	8.6	102.7	13.15	149	57.54	0.753	0.224	1	0.103	81.4155	10.52	7.7357	1737	1.10863e+06	27.52	639.5	803.882	8918	8.583	11.927	13.71	132.6	45.29	0.702	0.246	1	0.086	72.48	10.83	6.694	1.445	1.408	1.448	1.302	32.78	31.53	30.25	22.05	6.454
	F	24.47	67	204	1658	1.12895e+06	27.3361	682	1097.28	10995	8.6	78.86	11.03	114	44.27	0.697	0.261	1	0.068	72.6639	10.6	6.8557	1785	1.3598e+06	32.93	766.3	1588.33	37628	8.583	11.542	12.36	102.8	34.4	0.682	0.268	1	0.034	67.07	11.35	5.912	1.488	1.448	1.483	1.372	34.05	32.4	31.61	25.78	7.357
	F	24.27	68	237	1881	1.01733e+06	24.5707	542	724.566	5776	8.6	89.36	11.01	128	48.21	0.727	0.249	1	0.097	75.4293	10.97	6.8787	1700	1.14238e+06	27.59	804.1	1333.68	18677	8.583	11.464	13.19	112.8	30.32	0.675	0.261	1	0.052	72.41	10.79	6.713	1.458	1.444	1.488	1.315	32.28	31.87	32.41	21.04	6.708
	M	25.4	77	242	1587	770828	18.2767	486	621.32	5279	8.6	124.7	14.9	172	72.13	0.74	0.232	1	0.118	81.7233	10.18	8.0297	1954	1.0126e+06	24.01	519	611.003	5339	8.583	11.943	15.23	148	58.69	0.733	0.232	1	0.093	75.99	11.35	6.697	1.477	1.446	1.458	1.415	34.64	32.96	31.66	29.06	7.1
	F	23.83	72	213	2023	824824	20.8861	409	540.356	4437	8.6	106.9	12.83	147	62.64	0.734	0.24	1	0.138	79.1139	11.6	6.8176	2021	1.0965e+06	27.77	544.8	771.257	11192	8.583	12.14	13.67	127	46.9	0.715	0.248	1	0.071	72.23	11.83	6.105	1.472	1.414	1.504	1.372	33.21	30.84	31.86	23.44	6.941
	M	25.2	41	203	1876	508530	19.9229	271	348.395	3545	8.6	101.2	15.19	138	45.62	0.749	0.212	1	0.162	80.0771	12.5	6.4055	2446	660493	25.88	270.2	363.536	6042	8.583	10.793	14.14	120	22.64	0.745	0.221	1	0.095	74.12	13.66	5.428	1.49	1.462	1.504	1.373	34.64	33.8	33.42	25.2	7.38
	F	25.52	25	328	1682	882734	22.4193	526	623.723	6188	8.6	114.3	12.08	164	71.13	0.716	0.239	1	0.086	77.5807	11.24	6.9009	2040	1.04192e+06	26.46	511.4	635.49	7905	8.583	12.855	13.4	127	46.62	0.707	0.248	1	0.069	73.54	12.32	5.969	1.495	1.469	1.525	1.372	33.73	32.7	34.89	24.76	7.493
	F	22.97	26	359	2109	616625	16.4446	293	366.763	4249	8.6	148.2	12.51	187	103.2	0.764	0.224	1	0.129	83.5554	12.21	6.8451	2398	839098	22.38	350.3	418.639	4566	8.583	12.185	14.46	147.5	61.13	0.742	0.229	1	0.113	77.62	13.11	5.923	1.485	1.442	1.511	1.387	34.71	32.61	34.17	27.2	7.276
	M	24.81	30	309	1736	717888	18.5694	415	556.998	5639	8.6	130	13.42	167	78.6	0.728	0.233	1	0.097	81.4306	11.21	7.2631	2242	956780	24.75	427.5	560.534	6721	8.583	11.709	13.57	133.4	40.6	0.712	0.244	1	0.101	75.25	12.54	6.001	1.494	1.452	1.487	1.365	35.67	34.14	32.35	26.36	7.495
	M	25.13	62	234	1869	927478	22.5352	497	661.214	6909	8.6	102.3	12.22	138	53.99	0.727	0.24	1	0.122	77.4648	11.03	7.0225	2172	1.12387e+06	27.31	518.5	668.896	6489	8.583	12.364	12.71	118.6	39.48	0.708	0.251	1	0.085	72.69	12.07	6.02	1.488	1.431	1.498	1.337	34.01	32.1	32.06	22.09	7.314
	M	25.82	78	201	1526	1279341	31.5012	843	1512.41	14214	8.6	65.4	10.45	97.6	35.79	0.68	0.275	1	0.054	68.4988	10.59	6.4664	1094	1.71853e+06	42.32	1618	5099.48	94388	8.583	10.828	11.65	96	20.45	0.653	0.297	1	0.015	57.68	9.814	5.878	1.488	1.441	1.506	1.4	34.07	32.93	33.33	26.65	7.361
	M	24.57	79	249	1700	1.05374e+06	26.0186	623	994.529	12119	8.6	83.09	12.42	120	42.37	0.703	0.252	1	0.077	73.9814	10.71	6.9064	1818	1.31079e+06	32.37	725.5	1179.22	11415	8.583	11.517	12.63	120.2	38.91	0.681	0.267	1	0.055	67.63	11.35	5.957	1.474	1.439	1.461	1.347	33.32	33.47	28.96	22.97	7.095
	F	24.86	26	350	1859	1008408	24.7573	544	648.047	6806	8.6	115.7	13.56	164	69.27	0.703	0.239	1	0.091	75.2427	11.26	6.6822	1999	1.21105e+06	29.73	607.7	943.391	16068	8.583	13.264	14.2	128.2	45.62	0.689	0.26	1	0.044	70.27	12.02	5.846	1.499	1.472	1.49	1.394	34.82	33.17	32.14	26.09	7.54
	F	23.01	24	203	1651	341417	14.5633	207	271.053	2412	8.6	143.6	14.48	188	82.83	0.776	0.208	1	0.121	85.4367	12.79	6.6821	2130	418940	17.87	197	244.712	2369	8.583	10.031	14.55	149	35.67	0.795	0.198	1	0.199	82.13	14.09	5.829	1.478	1.455	1.511	1.36	32.51	32.68	33.91	24.22	7.066
	F	24.4	29	267	1992	845647	20.4671	426	516.958	5382	8.6	119.2	11.27	148	71.28	0.735	0.23	1	0.107	79.5329	11.34	7.0164	2347	1.04753e+06	25.35	447	538.862	5665	8.583	12.406	13.4	131	53.5	0.721	0.241	1	0.103	74.65	12.46	5.99	1.495	1.457	1.48	1.364	36.08	34.23	31.84	25.74	7.527
	F	26.56	22	279	1921	795264	18.8714	415	506.049	4420	8.6	131.5	12.83	174	87.78	0.743	0.228	1	0.134	81.1286	11.18	7.2534	2276	1.06471e+06	25.27	468.3	546.175	5802	8.583	12.281	12.97	133	49.99	0.722	0.242	1	0.072	74.73	12.25	6.103	1.51	1.462	1.528	1.449	35.19	34.97	34.95	31.37	7.752
	F	22.97	21	345	2043	639645	16.3943	313	381.114	3622	8.6	144.5	10.94	185	94.77	0.763	0.221	1	0.144	83.6057	11.87	7.0463	2395	895952	22.96	374.5	422.793	4086	8.583	11.313	12.35	130.4	56.01	0.739	0.23	1	0.126	77.04	12.97	5.941	1.499	1.458	1.509	1.377	34.69	33.46	33.95	25.35	7.552
	F	23.52	26	362	2101	1052198	24.9816	503	703.872	6978	8.6	88.54	10.79	130	46.83	0.712	0.255	1	0.087	75.0184	11.68	6.4208	1039	1.88543e+06	44.76	2023	10033.6	149182	8.583	10.924	13.82	111	32.06	0.679	0.291	1	0.012	55.24	9.887	5.587	1.502	1.458	1.507	1.387	35.91	34.57	34.08	26.95	7.667
	F	22.36	69	258	1505	987130	23.6378	657	748.71	7914	8.6	91.77	11.5	123	52.08	0.709	0.234	1	0.122	76.3622	9.859	7.745	1700	1.20075e+06	28.75	707.6	890.708	7665	8.583	11.398	11.81	107.8	37.57	0.685	0.257	1	0.094	71.25	10.75	6.631	1.457	1.425	1.495	1.373	33.17	32.34	32.77	26.21	6.731
	M	24.31	78	217	1607	859603	21.6943	536	686.826	6188	8.6	89.52	12.81	137	46.46	0.724	0.233	1	0.112	78.3057	10.15	7.7175	1886	1.10696e+06	27.94	588.1	748.229	6283	8.583	10.86	12.23	112	39.24	0.707	0.251	1	0.106	72.06	11.285	6.386	1.445	1.416	1.46	1.316	32.88	31.3	29.53	22.61	6.482
	F	23.53	63	287	1460	936147	23.6547	643	902.664	11991	8.6	97.81	13.1	134	52.62	0.708	0.241	1	0.089	76.3453	9.894	7.7164	1682	1.12234e+06	28.36	669.5	887.592	8780	8.583	11.805	12.54	120.2	42.09	0.687	0.249	1	0.085	71.64	10.91	6.564	1.448	1.436	1.481	1.331	31.38	31.47	31.71	23.47	6.531
	F	22.72	74	275	1558	1037942	24.6955	668	819.915	7828	8.6	79.31	11.27	110	43.85	0.706	0.244	1	0.102	75.3045	10.13	7.4366	1575	1.36957e+06	32.59	875	1308.11	12282	8.583	11.644	12.62	110	32.35	0.668	0.268	1	0.061	67.41	10.584	6.369	1.462	1.402	1.467	1.301	35.45	33.12	31.93	21.68	6.839
	F	24.93	40	151	2074	1.00812e+06	23.2984	486.36	544.287	6428.7	8.58	88.008	8.7	117	40.609	0.727	0.234	1	0.096	76.7016	12.43	6.17066	2117	1.33475e+06	30.847	632.84	791.531	12033	8.5831	11.631	9.507	105	47.481	0.672	0.261	1	0.053	69.153	12.528	5.5199	1.52	1.493	1.511	1.47	35.342	35.041	33.861	32.343	7.948
	M	25	43	215	2110	756186	17.7763	358.8	404.76	5252.8	8.58	100.9	8.304	136.733	55.849	0.76	0.22	1	0.102	82.2237	12.178	6.75169	2361	1.12598e+06	26.469	477.48	546.956	6051.1	8.5831	10.112	9.288	121	55.199	0.704	0.247	1	0.075	73.531	12.792	5.748	1.51	1.476	1.507	1.454	34.84	32.968	33.258	31.569	7.715
	M	24.05	44	294	1199	1.50288e+06	35.6506	1259	1528.45	17063	8.58	83.74	15.661	128.857	33.582	0.634	0.258	1	0.057	64.3494	10.077	6.38566	1185	1.72234e+06	40.857	1466.3	2246.16	19887	8.5831	20.351	15.128	119	40.771	0.602	0.287	1	0.035	59.143	10.35	5.7141	1.469	1.461	1.451	1.423	32.732	33.327	30.42	28.837	6.857
	F	22.02	80	180	1688	1.04453e+06	26.671	619.8	685.4	6179.8	8.6	95.5	12.105	131	46.008	0.699	0.238	1	0.137	73.33	11.95	6.1375	1646	1.34717e+06	34.399	821.02	1033.58	12763	8.5831	14.912	12.476	120	44.887	0.647	0.262	1	0.046	65.6	11.75	5.582	1.444	1.434	1.466	1.394	29.7	29.68	30.33	26.62	6.389
	M	25.64	60	244	1371	1388586	32.931	1014	1211	10334	8.6	80.73	13.632	119	17.187	0.656	0.256	1	0.073	67.07	10.63	6.311	1328	1.69988e+06	40.314	1287.8	1868.54	19295	8.5831	19.412	14.062	114	26.407	0.601	0.286	1	0.034	59.69	10.95	5.452	1.503	1.466	1.483	1.439	34.83	31.85	31.13	29.76	7.595
	M	24.27	60	129	1628	1.34383e+06	30.08	826.5	923.4	7596	8.6	84.35	11.399	118	31.897	0.678	0.251	1	0.081	69.92	10.97	6.3709	1529	1.65524e+06	37.05	1086.7	1424.69	14797	8.5831	16.467	12.487	114.75	41.601	0.627	0.283	1	0.04	62.95	11.07	5.688	1.495	1.466	1.476	1.444	35.59	33.72	31.94	32.21	7.449
	M	24.28	70	145	3487	1.08472e+06	25.831	312.1	433	8368.5	8.6	98.71	10.207	135.5	46.519	0.746	0.254	1	0.072	74.17	16.04	4.6252	2580	1.63596e+06	38.957	639.35	1025.43	18342	8.5831	19.475	15.477	120	33.25	0.654	0.295	1	0.029	61.04	14.53	4.201	1.545	1.514	1.577	1.512	34.74	33.01	34.31	29.77	8.448
	F	24.3	85	129	1949	1.22764e+06	28.175	631.6	868.1	11252	8.6	94.15	13.35	135	37.463	0.714	0.254	1	0.049	71.83	11.96	6.0057	1518	1.54554e+06	35.471	1022.5	1502.73	17681	8.5831	15.915	13.436	115.83	46.02	0.649	0.27	1	0.043	64.53	10.98	5.879	1.477	1.468	1.46	1.455	33.17	32.63	30.75	30.75	7.068
	M	23.54	59	294	2184	991920	23.918	454.9	573.8	9733.2	8.6	91.41	10.118	132.8	48.058	0.725	0.242	1	0.084	76.08	12.84	5.9237	2006	1.34828e+06	32.51	673.56	869.602	8488.7	8.5831	12.776	11.02	120	48.867	0.668	0.267	1	0.067	67.49	12.41	5.439	1.487	1.476	1.492	1.474	32	32.87	31.03	30.83	7.24
	F	24.56	54	217	1947	949442	22.633	488.8	564.6	5424.5	8.6	93.78	9.912	121	53.874	0.742	0.233	1	0.088	77.37	12.7	6.0929	2081	1.2284e+06	29.283	591.2	731.81	7338.5	8.5831	11.303	10.118	109	51.169	0.688	0.255	1	0.075	70.72	12.59	5.618	1.505	1.471	1.522	1.461	33.68	32.21	34.72	30.93	7.637
	F	22.66	68	158	2998	917504	30.328	306.7	406.8	4077	8.6	102.6	10.864	137.7	52.6	0.745	0.24	1	0.108	69.67	15.66	4.4501	2291	1.05135e+06	34.753	459.7	592.996	6986.6	8.5831	12.678	12.891	120.4	37.846	0.693	0.243	1	0.069	65.25	13.57	4.808	1.476	1.473	1.488	1.507	32.9	30.84	33.46	32.63	7.047
	F	24.12	56	251	2077	1.13896e+06	27.573	549.4	612.3	5673.4	8.6	87.02	6.995	108.6	61.846	0.695	0.252	1	0.1	72.43	12.21	5.9319	1559	1.52375e+06	36.888	981.85	1397.49	14351	8.5831	16.602	12.468	114.5	41.821	0.63	0.28	1	0.043	63.11	11.32	5.573	1.475	1.462	1.462	1.434	32.65	32.11	30.71	30.33	7.009
	F	24.56	50	217	1790	1.18663e+06	27.414	663.8	796.5	9724.6	8.6	84.68	11.36	121	34.375	0.7	0.245	1	0.092	72.59	11.55	6.2855	1715	1.51581e+06	35.019	889.26	1234.35	11621	8.5831	14.111	11.739	110.5	43	0.638	0.276	1	0.058	64.96	11.57	5.613	1.5	1.478	1.496	1.448	33.5	32.88	31.68	30.14	7.525
	F	23.53	70	201	1903	1.09305e+06	25.492	575.3	689.1	6480.2	8.6	85.07	10.212	121.3	34.508	0.717	0.24	1	0.083	74.51	12.35	6.0336	1888	1.42704e+06	33.281	759.26	1021.03	12334	8.5831	12.915	10.81	109.14	46.522	0.659	0.268	1	0.045	66.72	12.39	5.384	1.495	1.471	1.486	1.451	32.27	31.14	30.65	30.31	7.383
	F	23.99	72	215	1500	1.17224e+06	27.979	783.3	970.5	8385.7	8.6	94.25	12.587	128.3	36.683	0.695	0.249	1	0.077	72.02	11.01	6.5412	1532	1.51511e+06	36.162	995.75	1338.98	12342	8.5831	15.905	12.943	112	42.745	0.636	0.274	1	0.061	63.84	11.12	5.741	1.482	1.464	1.482	1.44	34.56	32.97	32.73	31.73	7.202
	F	23.51	70	194	1611	1133523	28.145	704.4	872.9	9664.5	8.6	92.67	12.475	140	50.693	0.698	0.248	1	0.08	71.86	11.71	6.1349	1529	1.44082e+06	35.775	944.93	1322.18	13433	8.5831	14.677	12.344	118	48.72	0.644	0.277	1	0.051	64.23	11.3	5.682	1.466	1.429	1.489	1.408	33.67	31.27	34.54	29.1	6.882
	F	24.28	68	222	1618	1.11803e+06	26.464	691.5	835.5	9595.9	8.6	86.75	10.953	126.3	48.345	0.699	0.244	1	0.085	73.54	10.99	6.69	1604	1.46183e+06	34.602	913.96	1298.23	14359	8.5831	14.057	11.884	113.5	45.88	0.651	0.267	1	0.043	65.4	11.1	5.889	1.476	1.446	1.478	1.431	33.37	31.33	31.93	31.07	7.067
	M	23.88	68	179	2018	919178	22.121	456.1	521.2	5673.4	8.6	88.52	9.844	120	41.023	0.739	0.231	1	0.098	77.88	12.35	6.3056	1995	1.33305e+06	32.081	669.87	881.61	13029	8.5831	12.257	10.671	117	46.636	0.664	0.264	1	0.041	67.92	12.38	5.486	1.515	1.469	1.519	1.46	34.58	30.92	34.37	30.54	7.822
	F	23.4	68	172	1728	1.00584e+06	23.996	584.7	689.7	8557.3	8.6	96.1	11.078	133	54.056	0.728	0.235	1	0.112	76	11.48	6.6204	1636	1.355e+06	32.325	831.16	1011.9	7879.3	8.5831	13.322	11.062	112	48.872	0.67	0.261	1	0.08	67.67	11.25	6.014	1.483	1.43	1.487	1.441	35.39	31.16	34.41	32	7.248
	M	23.48	70	208	1692	1.08272e+06	26.464	640.9	734.8	5398.8	8.6	100.2	11.917	132	47.96	0.704	0.244	1	0.081	73.54	11.42	6.438	1513	1.45089e+06	35.463	963.48	1289.08	11596	8.5831	15.542	12.574	114	51.393	0.629	0.27	1	0.048	64.54	11.2	5.764	1.473	1.452	1.479	1.432	32.67	32.08	33.19	30.3	6.942
	F	24.37	58	208	1648	1.09051e+06	27.492	662.9	864.9	12883	8.6	98.13	12.192	128.8	46.682	0.699	0.242	1	0.043	72.51	11.66	6.216	1543	1.40844e+06	35.507	915.98	1217.65	12832	8.5831	15.513	12.394	114.7	46.2	0.64	0.266	1	0.052	64.49	11.29	5.712	1.45	1.458	1.455	1.42	30.8	30.44	30.68	28.86	6.517
	F	22.45	66	151	1635	935306	22.371	572.9	648.7	5527.5	8.6	100.2	11.281	130	61.883	0.723	0.233	1	0.12	77.63	11.25	6.8978	1931	1.29071e+06	30.871	669.75	859.045	6918	8.5831	12.422	11.737	118	46.857	0.679	0.264	1	0.075	69.13	12.1	5.713	1.486	1.44	1.522	1.433	32.59	31.66	34.37	30.33	7.287
	M	26.24	66	222	1166	1.48901e+06	37.2	1284	1655	19801	8.6	81.77	16.637	124.6	27.69	0.631	0.271	1	0.067	62.8	10.64	5.9003	1200	1.64634e+06	41.13	1380.7	2015.36	24376	8.5831	19.408	15.474	124	38.512	0.605	0.292	1	0.046	58.87	10.86	5.419	1.484	1.477	1.477	1.436	34.01	32.08	32.08	30.65	7.179
	F	26.91	58	222	2196	836729	21.082	381.3	439.3	3544.8	8.6	95.32	8.912	120.3	59.727	0.762	0.224	1	0.178	78.92	13.04	6.0524	2214	1.10433e+06	27.825	500.35	673.479	7741.9	8.5831	10.834	11.759	109.17	42.066	0.695	0.247	1	0.08	72.18	12.79	5.642	1.501	1.465	1.505	1.449	34.19	31.71	32.7	30.16	7.558
	M	24.06	53	304	1885	1.05927e+06	25.36	563	724.1	7055.3	8.6	87.06	12.964	117	27.235	0.731	0.237	1	0.086	74.64	12.2	6.1196	1879	1.44957e+06	34.704	773.52	1069.25	15621	8.5831	14.242	12.235	112	41.256	0.652	0.268	1	0.054	65.3	12.24	5.336	1.488	1.462	1.484	1.433	32.75	31.62	31.16	28.98	7.257
	F	22.29	71	208	2082	978856	23.148	470.9	515.7	4858	8.6	89.07	10.172	122	36.8	0.735	0.231	1	0.146	76.85	12.58	6.1104	2007	1.3433e+06	31.766	670.56	825.914	7879.3	8.5831	12.612	10.869	113	39.043	0.67	0.263	1	0.074	68.23	12.45	5.48	1.497	1.469	1.51	1.462	33.14	32.17	32.73	31.04	7.463
	F	23.89	55	239	1813	1.15889e+06	27.182	640.2	759.7	5836.5	8.6	86.57	10.725	119.1	47.367	0.694	0.252	1	0.099	72.82	11.82	6.162	1802	1.42827e+06	33.5	794.47	1012.73	9072.3	8.5831	13.174	11.282	109.78	45.452	0.647	0.269	1	0.076	66.5	11.96	5.562	1.513	1.487	1.517	1.476	34.75	33.86	34.77	32.81	7.834
	F	23.4	63	151	1612	1.00433e+06	24.643	623.8	734.2	5656.2	8.6	100.1	11.699	131.7	57.28	0.718	0.245	1	0.095	75.36	11.02	6.8356	1665	1.32662e+06	32.551	798.49	1065.71	12231	8.5831	13.768	12.222	114	48.125	0.67	0.263	1	0.056	67.45	11.26	5.992	1.462	1.432	1.486	1.417	32.61	30.91	33.87	29.2	6.766
	M	26.01	43	201	1858	1066618	24.783	574.4	608.4	5870.8	8.6	88.27	10.13	115	43.183	0.724	0.232	1	0.122	75.22	11.88	6.333	1892	1.42358e+06	33.078	754.66	918.672	12205	8.5831	13.823	11.218	106.4	46.94	0.657	0.266	1	0.059	66.92	12.01	5.571	1.51	1.483	1.508	1.458	33.58	31.85	33.24	30.84	7.723
	F	22.82	65	151	1397	1.27396e+06	31.47	913.9	1134	9819	8.6	89.63	13.868	131.5	30.213	0.664	0.26	1	0.061	68.53	10.73	6.387	1348	1.54353e+06	38.128	1147.9	1683.04	17647	8.5831	16.985	13.506	119	29.224	0.626	0.277	1	0.043	61.87	10.66	5.807	1.45	1.432	1.472	1.414	32.77	30.72	32.76	29.71	6.549
	F	24.65	43	246	2050	1.05755e+06	24.857	516.3	577.8	5724.9	8.6	92.54	11.946	130.6	38.223	0.732	0.234	1	0.121	75.14	12.29	6.1158	1847	1.42415e+06	33.474	772.52	970.891	13295	8.5831	14.451	12.404	112	43.067	0.656	0.267	1	0.037	66.53	12.07	5.51	1.504	1.483	1.503	1.462	33.43	33.05	32.79	31.87	7.579
	F	23.87	50	231	1956	1.10234e+06	24.844	1090	23278	1029968	8.6	85.38	10.828	115.4	0	0.717	236	1	0	75.16	11.89	6.3212	1947	1.42845e+06	32.193	734.92	917.753	9166.7	8.5831	13.002	10.982	116.5	46.202	0.666	0.267	1	0.072	67.81	12.07	5.617	1.513	1.481	1.5	1.453	33.88	33.13	31.97	30.74	7.773
	M	23.45	77	215	1851	913419	21.776	494.3	603	4446.03	8.6	89.28	11.801	124.3	42.36	0.74	0.233	1	0.105	78.22	12.2	6.4103	1874	1.37144e+06	32.695	736.4	1051.32	17921	8.5831	13.171	11.721	116.5	49.75	0.667	0.267	1	0.068	67.31	12.2	5.517	1.485	1.421	1.517	1.44	32.42	28.81	32.56	29.9	7.253
	F	22.74	75	136	2915	1.06249e+06	35.829	366	520	6926.54	8.6	98.64	13.892	136	44.347	0.723	0.248	1	0.073	64.17	15	4.279	2965	1.30134e+06	43.884	441.14	624.341	8746.1	8.5831	21.864	18.468	124	21.922	0.676	0.271	1	0.068	56.12	14.52	3.866	1.564	1.449	1.607	1.509	35.62	28.23	39.26	31.23	8.847
	F	24.97	63	360	1681	959046	23.639	573.1	703.6	7853.51	8.6	91.91	12.548	134	32.016	0.723	0.243	1	0.131	76.36	11.58	6.5957	1845	1.35243e+06	33.335	735.93	1021.09	10051	8.5831	12.923	11.911	113	43.237	0.663	0.272	1	0.052	66.67	12.17	5.477	1.504	1.471	1.512	1.449	34.13	33	33.63	30.78	7.591
	M	24.87	49	340	1484	1.33426e+06	32.348	901.4	1192	10522.8	8.6	89.52	11.803	128.8	46.403	0.668	0.27	1	0.069	67.65	10.96	6.174	1397	1.52174e+06	36.893	1095.6	1516.23	14488	8.5831	15.489	12.297	119.33	43.381	0.627	0.284	1	0.046	63.11	10.95	5.762	1.48	1.459	1.458	1.427	33.73	32.17	30.01	28.98	7.109
[truncated: 3 more columns]
